# Supplementary material for: A Photothermal-Responsive Soft Actuator Based on Biomass Carbon Nanosheets of Synergistic Bilateral Polymers
Source: Polymers (Basel). 2024 Dec 13;16(24):3476. doi: 10.3390/polym16243476 (PMC11728592; doi:10.3390/polym16243476)
Supplement: Supplementary file 1 [file polymers-16-03476-s001.zip]

Archive with 2 entries (2 files):
- polymers-3323520-supplementary.pdf
- Video S1 Flapping motion like butterfly.mp4
